# Supplementary material for: The Dynamic Interaction between Oil Palm and Phytophthora palmivora in Bud Rot Disease: Insights from Transcriptomic Analysis and Network Modelling
Source: J Fungi (Basel). 2024 Feb 20;10(3):164. doi: 10.3390/jof10030164 (PMC10971723; doi:10.3390/jof10030164)
Supplement: Supplementary file 1 [file jof-10-00164-s001.zip]

Archive with 14 entries (13 files):
- Supp JOF/
- __MACOSX/._Supp JOF
- Supp JOF/Table S2.pdf
- __MACOSX/Supp JOF/._Table S2.pdf
- Supp JOF/Table S3.pdf
- __MACOSX/Supp JOF/._Table S3.pdf
- Supp JOF/Table S1.pdf
- __MACOSX/Supp JOF/._Table S1.pdf
- Supp JOF/Figure S3.jpg
- __MACOSX/Supp JOF/._Figure S3.jpg
- Supp JOF/Figure S2.jpg
- __MACOSX/Supp JOF/._Figure S2.jpg
- Supp JOF/Figure S1.png
- __MACOSX/Supp JOF/._Figure S1.png
